# Supplementary material for: New Caledonian crows keep ‘valuable’ hooked tools safer than basic non-hooked tools
Source: eLife. 2021 Dec 21;10:e64829. doi: 10.7554/eLife.64829 (PMC8691834; doi:10.7554/eLife.64829)
Supplement: Source code 1. [file elife-64829-supp3.zip]

Archive with 2 entries (2 files):
- Source Code for Experiment 2.r
- __MACOSX/._Source Code for Experiment 2.r
